# Supplementary material for: The Vienna psychosocial assessment procedure for bionic reconstruction in patients with global brachial plexus injuries
Source: PLoS One. 2018 Jan 3;13(1):e0189592. doi: 10.1371/journal.pone.0189592 (PMC5751989; doi:10.1371/journal.pone.0189592)
Supplement: S1 File — (XLSX) [file pone.0189592.s001.xlsx]

## Sheet: DATA PloS ONE
		SF-36										FKB-20		VAS
	Case No.	Physical Functioning	Role – Physical	Bodily Pain	General Health	Vitality	Social Functioning	Role – Emotional	Mental Health	Physical comp. sum. scale	Mental comp. sum. scale	Negative body evaluation	Vital body dynamics	VAS
BEFORE ELECTIVE AMPUTATION	1	28	10	18	56	38	32	36	48	37.8	48.2	73	27	8.9
	2	36	20	24	50	30	20	53	40	27.6	47.5	73	37	7.1
	3	39	29	34	54	44	48	39	52	36.3	54.5	45	63	7.5
	4	28	22	34	17	26	10	28	20	26.3	30.8	53	27	7.7
	5	0	0	14	38	24	24	18	35	25.6	40.1	58	47	9.2
	6	48	22	37	50	32	26	54	40	35	46.4	50	27	6.3
	7	0	15	17	12	34	16	10	32	27	34.8	73	42	7.7
AFTER FINAL PROSTHETIC FITTING	1	44	52	33	56	40	54	53	52	49.7	54.2	53	47	8.3
	2	42	29	30	48	46	34	25	52	36	47.8	73	37	5.9
	3	44	54	37	56	56	55	53	62	44.3	62.8	37	73	6.5
	4	40	22	37	20	32	26	54	42	25	49.4	50	27	6.5
	5	14	52	33	44	48	46	53	60	40.5	60.8	47	47	3.8
	6	46	39	34	44	36	26	54	42	36.4	47.2	55	27	4
	7	4	44	36	6	41	47	53	58	29.7	61.1	58	53	4.3
Interview Scoring
Case No.	A1	A2	A3	A4	A5	A6	Sumscore A	B1	B2	B3	B4	B5	Sumscore B	C1	C2	C3	C4	C5	C6	C7	C8	C9	Sumscore C	D1	D2	D3	D4	D5	Sumscore D	E1	E2	E3	E4	E5	Sumscore E
1	1	0	0	1	0	1	3	0	1	0	1	0	2	0	1	0	0	1	0	0	0	1	3	0	0	0	1	1	2	0	0	0	0	0	0
2	0	0	0	0	0	1	1	0	1	1	1	1	4	0	0	0	0	1	0	0	0	0	1	0	0	0	0	0	0	0	0	0	0	0	0
3	0	0	0	1	0	1	2	1	1	0	0	0	2	0	0	0	0	1	0	0	0	0	1	0	0	0	0	1	1	0	0	0	0	1	1
4	0	1	0	1	0	1	3	0	1	0	0	0	1	0	0	0	0	1	0	0	0	0	1	0	0	0	0	0	0	0	0	0	0	0	0
5	0	1	0	0	0	1	2	0	1	0	0	1	2	0	1	0	0	1	0	1	0	0	3	0	0	0	0	1	1	0	0	0	0	1	1
6	0	0	0	0	0	1	1	0	1	0	0	0	1	0	0	0	0	1	0	0	0	0	1	0	0	0	0	0	0	0	0	0	0	0	0
7	0	1	0	0	0	1	2	0	1	0	0	0	1	0	1	1	0	1	0	0	0	0	3	0	0	0	0	0	0	1	0	0	0	0	1
8	0	0	0	0	0	0	0	0	1	0	1	0	2	0	0	0	0	1	0	0	0	0	1	0	0	0	0	0	0	0	0	0	0	0	0
